# Supplementary material for: The Impact of ZnO and Fe2O3 Nanoparticles on Sunflower Seed Germination, Phenolic Content and Antiglycation Potential
Source: Plants (Basel). 2024 Jun 21;13(13):1724. doi: 10.3390/plants13131724 (PMC11243503; doi:10.3390/plants13131724)
Supplement: Supplementary file 1 [file plants-13-01724-s001.zip]

Archive with 1 entries (1 files):
- plants-2967714-supplementary.pdf
